# Supplementary material for: Hydrogen Sulfide Donor GYY4137 Rescues NRF2 Activation in Respiratory Syncytial Virus Infection
Source: Antioxidants (Basel). 2022 Jul 21;11(7):1410. doi: 10.3390/antiox11071410 (PMC9311616; doi:10.3390/antiox11071410)
Supplement: Supplementary file 1 [file antioxidants-11-01410-s001.zip]

Archive with 1 entries (1 files):
- antioxidants-1827576-supplementary.pdf
